# Supplementary material for: Leveraging functional annotations in genetic risk prediction for human complex diseases
Source: PLoS Comput Biol. 2017 Jun 8;13(6):e1005589. doi: 10.1371/journal.pcbi.1005589 (PMC5481142; doi:10.1371/journal.pcbi.1005589)
Supplement: S1 Table — (XLSX) [file pcbi.1005589.s008.xlsx]

## Sheet: 工作表1
Table S1. GWAS signal enrichment across 61 annotation categories.
	BC			CD			RA			CEL			T2D
Category	Fold	SE	P	Fold	SE	P	Fold	SE	P	Fold	SE	P	Fold	SE	P
base_0	1	0	NA	1	0	NA	1	0	NA	1	0	NA	1	0	NA
Coding_UCSC_0	-0.51	6.73	0.822	8.88	5.56	0.155	2.35	10.8	0.9	6.68	4.68	0.216	2.65	6.72	0.806
Coding_UCSC.extend.500_0	3.57	1.73	0.14	4.77	1.1	0.000562	6.24	2.2	0.0148	3.41	1.44	0.0928	0.5	1.76	0.777
Conserved_LindbladToh_0	15.95	6.22	0.00828	4.44	3.4	0.301	-5.25	6.68	0.344	10.42	5.06	0.0527	4.99	5.71	0.474
Conserved_LindbladToh.extend.500_0	2.17	0.62	0.0747	2.46	0.35	0.00011	2.9	0.6	0.00154	1.76	0.46	0.0987	1.63	0.58	0.274
CTCF_Hoffman_0	-2.87	6.38	0.54	-4.67	4.64	0.207	-1.55	7.69	0.737	0.9	5.49	0.985	-1.67	7.37	0.712
CTCF_Hoffman.extend.500_0	-0.42	2.49	0.565	-2.78	1.45	0.00802	-4.25	2.86	0.0539	1.08	1.88	0.968	-0.6	2.46	0.504
DGF_ENCODE_0	-0.97	2.46	0.418	6.06	1.69	0.00285	5.81	3.28	0.131	3.98	2.18	0.162	-4.25	2.94	0.0684
DGF_ENCODE.extend.500_0	1.35	0.43	0.427	1.87	0.25	0.00167	0.81	0.56	0.721	1.29	0.34	0.401	1.18	0.42	0.675
DHS_peaks_Trynka_0	2.82	2.81	0.515	5.86	1.75	0.00405	8.19	3.8	0.0442	3.03	2.5	0.417	-2.71	3.59	0.291
DHS_Trynka_0	4.26	2.21	0.151	2.17	1.39	0.398	2.26	2.73	0.641	2.15	1.9	0.545	-0.38	2.44	0.572
DHS_Trynka.extend.500_0	1.17	0.5	0.726	1.4	0.33	0.224	1.07	0.65	0.911	1.06	0.44	0.888	1.46	0.49	0.36
Enhancer_Andersson_0	2.8	20.37	0.928	28.66	12.43	0.0313	-22.08	22.23	0.301	12.86	16.78	0.482	-26.8	17.84	0.0905
Enhancer_Andersson.extend.500_0	2.15	6.88	0.865	16.53	4.77	0.00302	1.74	6.72	0.911	16.28	5.02	0.00207	-5.49	4.52	0.124
Enhancer_Hoffman_0	0.68	3.7	0.93	5.36	2.03	0.0306	4.07	4.28	0.465	4.48	2.61	0.176	-0.03	3.26	0.753
Enhancer_Hoffman.extend.500_0	1.03	1.3	0.98	3.67	0.86	0.00225	4.4	1.45	0.0201	4.25	1	0.00142	2.64	1.27	0.21
FetalDHS_Trynka_0	-3.21	3.63	0.212	7.21	2.15	0.00487	4.04	4.38	0.475	6.92	2.81	0.0308	-3.65	3.84	0.215
FetalDHS_Trynka.extend.500_0	0.73	0.96	0.774	2.52	0.54	0.00655	2.48	1.17	0.227	2.53	0.76	0.0441	1.06	0.97	0.953
H3K27ac_Hnisz_0	1.97	0.41	0.0103	2.16	0.18	2.04e-09	2.33	0.4	0.000638	2.2	0.29	4.66e-05	1.5	0.36	0.16
H3K27ac_Hnisz.extend.500_0	1.97	0.33	0.00403	2.11	0.21	2.01e-07	1.84	0.44	0.0466	2.26	0.28	4.32e-06	1.92	0.33	0.00658
H3K27ac_PGC2_0	0.92	0.92	0.928	2.48	0.53	0.0043	2.24	1.14	0.272	3.54	0.78	0.000652	1.18	0.89	0.836
H3K27ac_PGC2.extend.500_0	3.2	0.55	9.59e-05	2.51	0.32	3.25e-06	2.85	0.73	0.00775	2.52	0.45	0.000398	1.84	0.53	0.12
H3K4me1_peaks_Trynka_0	4.01	2.14	0.161	1.92	1.37	0.504	-1.53	2.42	0.292	2.98	1.65	0.214	0.2	2.16	0.707
H3K4me1_Trynka_0	1.04	0.64	0.948	1.83	0.38	0.0342	0.11	0.92	0.315	2.03	0.61	0.0862	1.64	0.64	0.304
H3K4me1_Trynka.extend.500_0	1.74	0.23	0.00352	1.62	0.15	8.41e-05	1.86	0.28	0.00239	1.72	0.2	0.000731	1.57	0.24	0.0354
H3K4me3_peaks_Trynka_0	-1.61	4.67	0.58	3.68	4.28	0.535	6.85	6.64	0.371	4.7	4.86	0.444	-1.9	4.59	0.526
H3K4me3_Trynka_0	2.15	1.6	0.466	4.92	1.3	0.00201	2.54	2.12	0.459	2.88	1.39	0.162	1.72	1.55	0.641
H3K4me3_Trynka.extend.500_0	1.55	0.68	0.419	2.59	0.53	0.00303	2.29	0.94	0.172	2.3	0.59	0.0268	1.78	0.7	0.27
H3K9ac_peaks_Trynka_0	2.1	5.7	0.845	2.74	3.22	0.594	0.5	6.41	0.938	1.43	4.62	0.925	-2.29	6.15	0.59
H3K9ac_Trynka_0	3.08	2.1	0.292	3.12	1.22	0.0814	3.94	2.13	0.142	1.23	1.35	0.862	3.3	1.76	0.185
H3K9ac_Trynka.extend.500_0	1.16	0.9	0.855	2.25	0.52	0.0175	0.18	1.08	0.431	0.89	0.75	0.881	2.58	0.8	0.0398
Intron_UCSC_0	1.48	0.28	0.0626	1.01	0.2	0.971	1.11	0.36	0.76	1.45	0.2	0.0195	1.24	0.26	0.34
Intron_UCSC.extend.500_0	1.49	0.23	0.021	1.28	0.17	0.0783	1.18	0.22	0.397	1.52	0.19	0.00354	1.14	0.18	0.426
PromoterFlanking_Hoffman_0	8.22	10.5	0.484	-9.46	6.53	0.114	-15.29	14.98	0.272	-7.06	8.52	0.343	9.3	11.94	0.483
PromoterFlanking_Hoffman.extend.500_0	0.84	3.73	0.966	2.35	2.44	0.58	7.41	4.45	0.146	2.83	2.84	0.516	0.77	3.99	0.954
Promoter_UCSC_0	2.47	3.28	0.653	3.85	2.39	0.236	10.22	4.39	0.0282	0.99	2.57	0.996	3.84	3.57	0.42
Promoter_UCSC.extend.500_0	-0.69	1.84	0.373	4.46	1.69	0.0373	5.6	2.46	0.0505	2.99	1.74	0.246	1.06	1.86	0.974
Repressed_Hoffman_0	-0.65	0.64	0.00629	0.06	0.35	0.00436	0.42	0.66	0.382	0.11	0.51	0.0682	0.39	0.64	0.334
Repressed_Hoffman.extend.500_0	0.81	0.16	0.204	0.51	0.09	1.29e-07	0.48	0.2	0.00604	0.37	0.16	5.75e-06	0.74	0.16	0.107
SuperEnhancer_Hnisz_0	2.52	0.55	0.00429	2.92	0.34	7.18e-09	2.77	0.61	0.0041	4.54	0.57	1.84e-12	1.37	0.53	0.483
SuperEnhancer_Hnisz.extend.500_0	2.75	0.49	0.000627	3.03	0.34	2.41e-09	2.57	0.53	0.00423	4.45	0.53	9.33e-14	1.41	0.48	0.394
TFBS_ENCODE_0	6.74	2.41	0.0127	4.17	1.67	0.0619	2.92	2.85	0.506	6.84	1.96	0.00217	-1.26	2.57	0.363
TFBS_ENCODE.extend.500_0	2.07	0.71	0.146	2.22	0.45	0.00495	2.38	0.97	0.168	1.89	0.58	0.135	1.58	0.67	0.398
Transcribed_Hoffman_0	2.24	0.8	0.0963	1.17	0.46	0.709	0.86	0.81	0.862	1.16	0.57	0.774	2.19	0.78	0.102
Transcribed_Hoffman.extend.500_0	0.79	0.23	0.343	0.93	0.13	0.57	0.63	0.28	0.17	0.63	0.22	0.107	0.8	0.21	0.343
TSS_Hoffman_0	5.14	5.84	0.476	9.19	4.71	0.0943	11.07	8.27	0.214	23.15	7.27	0.000853	-1.98	6.53	0.648
TSS_Hoffman.extend.500_0	0.32	3.42	0.842	9.21	2.41	0.00131	9.75	4.45	0.0437	7.56	3.26	0.0349	-2.42	3.56	0.331
UTR_3_UCSC_0	-3.46	6.88	0.509	5.7	4.57	0.298	7.15	7.39	0.405	0.05	5.23	0.855	-2.92	6.12	0.521
UTR_3_UCSC.extend.500_0	0.62	2.97	0.898	6.77	3.38	0.0908	0	3.58	0.781	1.27	2.49	0.914	-0.41	2.54	0.58
UTR_5_UCSC_0	-8.59	10.57	0.346	3.17	8.61	0.8	-6.1	18.24	0.686	11.58	8.28	0.199	15.88	24.42	0.541
UTR_5_UCSC.extend.500_0	3.67	3.02	0.376	3.88	2.11	0.179	6.42	3.66	0.137	1.56	2.38	0.812	2.74	3.47	0.613
WeakEnhancer_Hoffman_0	2.37	7.49	0.855	10.64	4.9	0.052	10.22	8.98	0.298	14.51	6.45	0.0288	1.8	9.24	0.93
WeakEnhancer_Hoffman.extend.500_0	2.77	1.76	0.308	2.46	1.27	0.243	4.95	2.32	0.1	3.9	1.49	0.0628	3.86	1.99	0.173
GenoCanyon	2.04	0.29	0.00042	2.37	0.19	1.27e-10	2.56	0.41	6.66e-05	2.76	0.29	2.01e-12	1.92	0.26	0.000582
GenoSkyline-Brain	3.97	2	0.118	3.06	1.14	0.0735	1.89	2.01	0.652	1.95	1.47	0.513	-0.04	1.9	0.58
GenoSkyline-GI	6.61	2.11	0.00587	6.03	1.17	2.64e-05	1.66	1.82	0.718	6.25	1.52	0.000141	2.25	1.65	0.44
GenoSkyline-Lung	9.16	3.98	0.039	6.13	1.83	0.00504	4.41	3.46	0.307	5.7	2.53	0.058	0.76	3.31	0.942
GenoSkyline-Heart	5.99	2.51	0.0353	2.34	1.49	0.377	1.58	2.72	0.83	5.48	2.15	0.0292	-0.86	2.56	0.466
GenoSkyline-Blood	5.52	1.96	0.0163	9.59	1.19	8.93e-12	10	2.41	9.89e-06	13.92	2.03	7.03e-15	1.87	1.61	0.584
GenoSkyline-Muscle	7.37	2.5	0.00612	5.47	1.38	0.00159	3.69	2.27	0.234	3.33	1.83	0.191	3.92	2.28	0.183
GenoSkyline-Epithelium	7.56	2.1	0.00074	3.95	1.49	0.0515	2.06	2.31	0.638	3.45	1.64	0.111	2.88	1.67	0.248
