# Supplementary material for: Leveraging functional annotations in genetic risk prediction for human complex diseases
Source: PLoS Comput Biol. 2017 Jun 8;13(6):e1005589. doi: 10.1371/journal.pcbi.1005589 (PMC5481142; doi:10.1371/journal.pcbi.1005589)
Supplement: S2 Table — The highest AUCs are highlighted in boldface. (XLSX) [file pcbi.1005589.s009.xlsx]

## Sheet: 工作表1
Table S2. AUCs of different methods. The highest AUCs are highlighted in boldface.
Disease/Trait	PRSsig	PRSall	PRSP+T	LDpred	AnnoPred
Crohn's Disease	0.659	0.634	0.69	0.689	0.702
Breast Cancer	0.553	0.581	0.598	0.632	0.665
Rheumatoid Arthritis	0.617	0.566	0.645	0.661	0.665
Type-II Diabetes	0.596	0.586	0.616	0.609	0.623
Celiac Disease	0.576	0.593	0.624	0.631	0.64
