# Supplementary material for: Leveraging functional annotations in genetic risk prediction for human complex diseases
Source: PLoS Comput Biol. 2017 Jun 8;13(6):e1005589. doi: 10.1371/journal.pcbi.1005589 (PMC5481142; doi:10.1371/journal.pcbi.1005589)
Supplement: S3 Table — The highest AUCs are highlighted in boldface. (XLSX) [file pcbi.1005589.s010.xlsx]

## Sheet: 工作表1
Table S3. Comparison of the complete model and AnnoPred with baseline annotations. The highest AUCs are highlighted in boldface.
Disease/Trait	AnnoPredbaseline	AnnoPredcomplete
Crohn's Disease	0.693	0.702
Breast Cancer	0.652	0.665
Rheumatoid Arthritis	0.659	0.665
Type-II Diabetes	0.618	0.623
Celiac Disease	0.633	0.64
