# Supplementary material for: Leveraging functional annotations in genetic risk prediction for human complex diseases
Source: PLoS Comput Biol. 2017 Jun 8;13(6):e1005589. doi: 10.1371/journal.pcbi.1005589 (PMC5481142; doi:10.1371/journal.pcbi.1005589)
Supplement: S4 Table — The highest AUCs are highlighted in boldface. (XLSX) [file pcbi.1005589.s011.xlsx]

## Sheet: 工作表1
Table S4. Comparison of the AnnoPred with method used in (Speed and Balding 2014) for evaluation in real data analysis. The highest AUCs are highlighted in boldface.
Disease/Trait	PRS#1-5	AnnoPred
Crohn's Disease	0.669	0.702
Breast Cancer	0.645	0.665
Rheumatoid Arthritis	0.614	0.665
Type-II Diabetes	0.62	0.623
Celiac Disease	0.605	0.64
# represents the method used in (Speed and Balding 2014) for evaluation, which uses 1E-1,1E-2,…,1E-5 as p-value threshold to select SNPs and report the accuracy for best performed threshold.
