# Supplementary material for: Leveraging functional annotations in genetic risk prediction for human complex diseases
Source: PLoS Comput Biol. 2017 Jun 8;13(6):e1005589. doi: 10.1371/journal.pcbi.1005589 (PMC5481142; doi:10.1371/journal.pcbi.1005589)
Supplement: S5 Table — The highest correlations are highlighted in boldface. (XLSX) [file pcbi.1005589.s012.xlsx]

## Sheet: 工作表1
Table S5. Comparison of the AnnoPred with method used in (Speed and Balding 2014) for evaluation in simulation. The highest correlations are highlighted in boldface.
Training samples	Heritability	#Causal		PRS#1-5	AnnoPred
Half	0.25		300	0.215(.027)		0.286(.024)
			3000	0.082(.012)		0.096(.020)
	0.5		300	0.373(.032)		0.512(.026)
			3000	0.168(.020)		0.209(.019)
Full	0.25		300	0.264(.027)		0.358(.022)
			3000	0.118(.025)		0.145(.017)
	0.5		300	0.414(.036)		0.566(.034)
			3000	0.244(.020)		0.324(.019)
# represents the method used in (Speed and Balding 2014) for evaluation, which uses 1E-1,1E-2,…,1E-5 as p-value threshold to select SNPs and report the accuracy for best performed threshold.
* NA means no SNP achieves genome-wide significance level (5e-8).
