# Supplementary material for: Leveraging functional annotations in genetic risk prediction for human complex diseases
Source: PLoS Comput Biol. 2017 Jun 8;13(6):e1005589. doi: 10.1371/journal.pcbi.1005589 (PMC5481142; doi:10.1371/journal.pcbi.1005589)
Supplement: S6 Table — The highest AUCs are highlighted in boldface. (XLSX) [file pcbi.1005589.s013.xlsx]

## Sheet: 工作表1
Table S6. AUCs for trans-ethnic analyses. The highest AUCs are highlighted in boldface.
Disease/Trait	Populationa	PRSsig	PRSall	PRSP+T	LDpred	AnnoPredbaseline	AnnoPredcomplete
Breast Cancer	AFR	0.526	0.527	0.517	0.526	0.529	0.545
Type-II Diabetes	AFR	0.544	0.536	0.521	0.553	0.562	0.564
Type-II Diabetes	LTS	0.532	0.523	0.511	0.539	0.526	0.543
a Population of testing samples
