# Supplementary material for: Leveraging functional annotations in genetic risk prediction for human complex diseases
Source: PLoS Comput Biol. 2017 Jun 8;13(6):e1005589. doi: 10.1371/journal.pcbi.1005589 (PMC5481142; doi:10.1371/journal.pcbi.1005589)
Supplement: S7 Table — The highest CORs are highlighted in boldface. (XLSX) [file pcbi.1005589.s014.xlsx]

## Sheet: 工作表1
Table S7. CORs for trans-ethnic analyses. The highest CORs are highlighted in boldface.
Disease/Trait	Populationa	PRSsig	PRSall	PRSP+T	LDpred	AnnoPredbaseline	AnnoPredcomplete
Breast Cancer	AFR	0.049	0.034	0.035	0.035	0.038	0.071
Type-II Diabetes	AFR	0.055	0.049	0.04	0.08	0.088	0.094
Type-II Diabetes	LTS	0.056	0.027	0.039	0.068	0.052	0.083
a Population of testing samples
