# Supplementary material for: Leveraging functional annotations in genetic risk prediction for human complex diseases
Source: PLoS Comput Biol. 2017 Jun 8;13(6):e1005589. doi: 10.1371/journal.pcbi.1005589 (PMC5481142; doi:10.1371/journal.pcbi.1005589)
Supplement: S9 Table — The highest CORs/AUCs are highlighted in boldface. (XLSX) [file pcbi.1005589.s016.xlsx]

## Sheet: 工作表1
Table S9. Prediction accuracies after removing SNPs in MHC regions. The highest CORs/AUCs are highlighted in boldface.
COR
Disease/Trait	PRSsig	PRSall	PRSP+T	LDpred	AnnoPred
Crohn's Disease	0.269	0.228	0.318	0.345	0.354
Breast Cancer	0.084	0.055	0.12	0.123	0.133
Rheumatoid Arthritis	0.109	0.101	0.14	0.176	0.181
Type-II Diabetes	0.165	0.156	0.205	0.216	0.226
AUC
Disease/Trait	PRSsig	PRSall	PRSP+T	LDpred	AnnoPred
Crohn's Disease	0.659	0.633	0.688	0.701	0.707
Breast Cancer	0.581	0.553	0.598	0.631	0.665
Rheumatoid Arthritis	0.563	0.559	0.568	0.601	0.605
Type-II Diabetes	0.596	0.586	0.616	0.626	0.633
