# Supplementary material for: Leveraging functional annotations in genetic risk prediction for human complex diseases
Source: PLoS Comput Biol. 2017 Jun 8;13(6):e1005589. doi: 10.1371/journal.pcbi.1005589 (PMC5481142; doi:10.1371/journal.pcbi.1005589)
Supplement: S10 Table — The highest CORs/AUCs are highlighted in boldface. (XLSX) [file pcbi.1005589.s017.xlsx]

## Sheet: 工作表1
Table S10. Prediction accuracies of AnnoPred when different annotations used. The highest CORs/AUCs are highlighted in boldface.
COR
Disease/Trait	PRSsig	PRSall	PRSP+T	LDpred	AnnoPredBaseline1	AnnoPredGC2+GS3	AnnoPredBaseline+GC+GS	AnnoPredBaseline+GC+GSPlus4	AnnoPredSignificantly_Enriched5
Crohn's Disease	0.27	0.229	0.32	0.325	0.335	0.372	0.343	0.346	0.355
Breast Cancer	0.084	0.055	0.12	0.122	0.124	0.133	0.137	0.125	0.144
Rheumatoid Arthritis	0.204	0.114	0.248	0.282	0.284	0.285	0.287	0.273	0.286
Type-II Diabetes	0.165	0.156	0.204	0.202	0.21	0.24	0.22	0.217	0.22
Celiac Disease	0.11	0.136	0.18	0.197	0.205	0.211	0.213	0.208	0.224
AUC
Disease/Trait	PRSsig	PRSall	PRSP+T	LDpred	AnnoPredBaseline	AnnoPredGC+GS	AnnoPredBaseline+GC+GS	AnnoPredBaseline+GC+GSPlus	AnnoPredSignificantly_Enriched
Crohn's Disease	0.659	0.634	0.69	0.689	0.693	0.72	0.702	0.701	0.71
Breast Cancer	0.553	0.581	0.598	0.632	0.629	0.651	0.665	0.641	0.669
Rheumatoid Arthritis	0.617	0.566	0.645	0.661	0.659	0.665	0.665	0.658	0.665
Type-II Diabetes	0.596	0.586	0.616	0.609	0.618	0.632	0.623	0.622	0.623
Celiac Disease	0.576	0.593	0.624	0.631	0.633	0.635	0.64	0.636	0.647
153 baseline annotations provided in LDSC
2GenoCanyon functional annotations
37 GenoSkyline tissue-specific functional annotations
462 GenoSkylinePlus celltype-specific functional annotations
5Significantly enriched (p<0.05) annotations among Baseline+GC+GS
