# Supplementary material for: Leveraging functional annotations in genetic risk prediction for human complex diseases
Source: PLoS Comput Biol. 2017 Jun 8;13(6):e1005589. doi: 10.1371/journal.pcbi.1005589 (PMC5481142; doi:10.1371/journal.pcbi.1005589)
Supplement: S11 Table — (XLSX) [file pcbi.1005589.s018.xlsx]

## Sheet: 工作表1
Table S11. p-values from the Likelihood Ratio Tests Comparing Different Models.
		CD	BC	RA	T2D	CEL
x1	x2	p-values from LRTa
ldpred	AnnoPredBaseline+GC+GS	1.15e-22	0.045	4.16e-07	0.00033	0.00127
AnnoPredBaseline+GC+GS	ldpred	0.000244	0.249	0.0008	0.149	0.123
a Likelihood ratio = -2[logL(x1) - logL(x1 + x2)], where logL(x1) and logL(x1 + x2) is the log likelihood from a logistic regression with case/control status as outcome and x1 and x2 as covariates
