# Supplementary material for: Leveraging functional annotations in genetic risk prediction for human complex diseases
Source: PLoS Comput Biol. 2017 Jun 8;13(6):e1005589. doi: 10.1371/journal.pcbi.1005589 (PMC5481142; doi:10.1371/journal.pcbi.1005589)
Supplement: S12 Table — (XLSX) [file pcbi.1005589.s019.xlsx]

## Sheet: 工作表1
Table S12. Prediction accuracies on T2D when tuning the parameter in an independent cohort.
T2D	PRSsig	PRSall	PRSP+T	LDpred	AnnoPred
COR	0.129	0.051	0.139	0.141	0.169
AUC	0.592	0.538	0.606	0.602	0.622
We used phs000237 for parameter tuning and phs000388 for evaluating the performance.
